# Supplementary material for: Downregulation of Gene Expression by Alpha Satellite Transcripts
Source: Int J Mol Sci. 2025 Nov 20;26(22):11204. doi: 10.3390/ijms262211204 (PMC12653875; doi:10.3390/ijms262211204)
Supplement: Supplementary file 1 [file ijms-26-11204-s001.zip]

Archive with 1 entries (1 files):
- ijms-3893865-supplementary.pdf
